# Supplementary material for: Beyond the Classroom: The Influence of Food Insecurity, Mental Health, and Sleep Quality on University Students’ Academic Performance
Source: Foods. 2024 Aug 11;13(16):2508. doi: 10.3390/foods13162508 (PMC11353649; doi:10.3390/foods13162508)
Supplement: Supplementary file 1 [file foods-13-02508-s001.zip]

Archive with 1 entries (1 files):
- foods-3100058-supplementary.pdf
